# Supplementary material for: PDR Transporter ABC1 Is Involved in the Innate Azole Resistance of the Human Fungal Pathogen Fusarium keratoplasticum
Source: Front Microbiol. 2021 Jun 4;12:673206. doi: 10.3389/fmicb.2021.673206 (PMC8211738; doi:10.3389/fmicb.2021.673206)
Supplement: Supplementary file 2 [file Table_1.XLSX]

## Sheet: FSSC10 
FSSC10 Fusarium sp. ABCG proteins							14 G, 2 O
No.	JGI Protein ID	Length	ABC family	PDR cluster	Homologs**	% id/ho	remarks	FSSC5 orth	% id/ho	FSSC11 orth	% id/ho	Nhae orth	% id/ho	Protein sequence
1	438090	616	G		Ca orf19.3120	50/70		396048	95/97	887539	95/97	95486	95/96	MDLEENPVAEKHLLNTTVKNLTWRGVTVTVKDRETKEPKTIVDNVEGVVEAGEICALMGPSGCGKTTLLNVLARRSTNASDVEAEVLVNGSRLSRAAFREASCFVEQEDALIGSLTVRETLEFSSRLASTRSLPKRERLLRIDSLLESFGLVGQANTLIGTPIRKGISGGQKRRVGVASQLITSPKLLFLDEPTSGLDSAASCEVVRYLRAVARRNNLVVVCSIHQPSTSTFNLFDRLLLLSGGRTHYFGPVADVATYYAEAGAALPHHVNPAEHLLELVNIDFAQDREEAARRLDKLQGAWQSSRQASELSSTIAAAESAGGDLSIEAVEKRPSMPSLTLTLLHRSFVKSYRDVVAYGIRLAMYLGLAIMMGTVWVRLDPDQESIQPLINALFFGSAF…
2	405642	1077	G	ADP1	Sc ADP1	43/60		40213	97/98	746138	95/97	123072	95/97	MAPPGLRSLLLGVVAILPGLVMGSYNTSYSQTDLLRAQMALMGDRPDGCPPCFNCLLPAHTCAQYAGCNEFNGKCDCPEGFGGDDCLQPLCGSLARGKDRPMRSGGSCECDEGWSGINCNVCTDNKACDALMENGEGGVCYQNGEVVNHNYQICDVTNEKITTLLGKQRPEVTFNCKQEDKTCDFQFWVDAVESFYCHLSECDSSADWQEAKNTTSYKCNKIKCSCVPDRMLCGKDGSIDLTDFLDQSIKGPGRFECTQKHGGAHDCAFREPEMDALILALIGDSSIFLDCHAGECLYKTEVPGYKRPVKKINTPLIAGVIAGCSLFLVAVIILTWYLSRRKLNYGAIRLDDSDDESTKLMADHKPASLYFENVAYSLNGKQILTGIQGICKPGEVTAI…
3	161596	1015	G	ADP1	Sc ADP1	36/60***		12531	93/96	441883	93/96	90974	93/96	MALERWGIDPAKVPQQPFLPIVKPEGPSFLDTTACLCALRPLPGADQLAGDGSRFERHEAAWQCIGNQTQAVYNVTTGKWFKSQHGKGTINDLPIYDSSNPPKTREQLIWDTRTRALKPLEDTKKLSVYDRDCTGNNQSSFSTSFYRSYQQLLNSQLPIDAAPCWRPGALPLQLQSVESWTKDGCKEGFLCMNNTINSLPQSCPPNEMCTVGRLSQMTCHFNGENIGMGPFEPVVCQQGYYCPLEDKGKKKIRCPKGSYCQPGTSKPTPCAAGSLCPEGASYERFMVPLVVLIIIDILLVIGMFFLIFRRRWHSTSKAHAGTLKRHQTMRTLRATITGYNELPEGQDNEMTPMSLSYSPYAPYSPYDMPHREGRPGHGFEAALARGSTDSSDCSDRQHK…
4	237542	1347	G	F	Sc YOL075C	39/59		57426	94/97	535763	94/97	68948*	92/94	MPHHDQSNAVDMEKMDVASSLDTSIEHGTPQRDSRRFSLSGAGNISLDDVQAVRVQLRDLAVSVDTAPSWVEPSTYPQLFANKFNTSPEMKSLLHAVNADIQPGTLTAIIGGSGSGKTTLLNTVAERVMSPRLSYDGVATFNDQVGVHSVRHAYVMQQDILLPTLTVRETLKYSADLRLPPSTTAEQRTRVVEEVILELGLKECANTRIGNSQHHGCSGGEKRRTSIGVQLLANPSVLFLDEPTTGLDATSAYQLVRTLKKLAQKGRTIITTIHQPRSEIWDLFDNLIVLTKGSPVYSGPVRDAVPWFEDLGFQLPPFVNPAEFIIDIAAVDNRTPELEQETTAKVDRLKTAWNEESEKRFSPLDRPMDVKHRKRSKRAEKHAGFARQLTVLTDRTLKV…
5	475788	1315	G	F	Sc YOL075C	35/56		579670	84/90	947442	85/91	40524	84/91	MIIAQAPDGNQPANSDAAKDESFHLAENSQKSPPAVSTRGVFSDGVEPVSIQVRHLGVQLTTESFWSGPVRSITSGPSRLAPREILRGIGADFQPGSLTAIIGASGSGKTTLLDALSDRLASQAHINQGTATFNDSPRIHDVRHAYVTQKDVLLPTLTVRETLRYAADLRLPCSVTARERCELVQDVINELGLQKCANTRVGNSQKRGCSGGERRRVSIGVQLLANPSLLFLDEPTTGLDAANAFYLVTTLRDMAQKGRTIIMTIHQPRSEIWSLLDNLLVLAGGGLVFSGPISQTLSWFETNGFHKPPFTNPADFIIDISSIDYRSPQLEEESKMRVDSLKSAWLVESQRCFPQPASIGCPLLKSPSQRNKSQHRSQLQQLCVLTQRTIKVTYRDPLG…
6	384828	1513	G	B	Af AbcG1	64/77		417245	96/97	915462	95/97	35467	95/97	MSAVYGINANNDATAARQGVPEAGSAHPSHAADEKPKGGSVTDAGTEDLINEKPSSSAAETLGKDDDDDSEMERRTSIVQALARSYSHASAAQFPGQSPFQAGENSPLNPNSENFSAREWAKSIVDLVNQDGHAFRHAGVCFQNLNVYGFGEASDYQGDVANVWLSAGSLISRMTGSGRQRIDILRGFDGVVRNGEMLVVLGPPGAGCSTTLKTIAGELNGIYVDDGSYFNYQGMTAKEMHSHHRGEAIYTAEVDVHFPQLSVGDTLTFAARARQPRQLPQGLNRNDFADHLRDVVMAMFGISHTVNTRVGNEYIRGVSGGERKRVTISEAALSGAPLQCWDNSTRGLDSANAIEFCKTLRLQTELFGSTAVVSIYQSPQSAYDLFDKATVLYEGRQIF…
										899989		56589
								444382		883641		82055
7	395634	1508	G	B	Af AbcG1	60/70	ABC1	537642*	93/96	207192	92/95	63187*	92/95	MPASPNQSPAPGEAPMGAPGSIHGSHETVVDMEGIPSTTQPTEKPKNASRAQNSSSSDDDEDDDAVGGMDEMERRHSIVRDLARQYTQTSMQNFQGDGAGLFAADDSNSPLNPQSEKFNARGWAKAVAKTMSEHGSGFRQSGLCFQDMNVFCYGAETDYQKDVGNVLLGLPSMITNLASPNRGKRRIDILRGFDGVVKAGEMLVVLGPPGSGCSTFLKTISGETNGLYVDDKTYFNYQGIPADEMHSHHSGEAIYTAEVDVHFPMLSVGDTLTFASRARCPRNLPPGVARNQYSDHFRDVVMAMYGISHTVNTQVGDNYIRGVSGGERKRVTIAEATLSNAPFQCWDNSTRGLDSANAIEFCKTLRLQSELFGQTCAVSIYQAPQSAYDLFDKALVLYE…
								435805*		828877		34427*
8	435252*	1477	G	B	Af AbcG1	56/72		476858	95/97	777007	94/97	31707*	94/97	MASGVQLEHGVGPMNSSIHASHDDSASACTQVCNDKANSDTENEDLEENINEEMLELARRLTTQSQAAPGTLFPQLDGPLNPKSPDFNAKKWARAFYELRTDTSEGNPPRTTGVAFRNLNVFGFGTDTDFQKSVGNIFLEAGTIVKKLLHDKQKRVDILQDLEGLLHSGEMLAVLGPPGSGCSTFLKTIAGDTHGFHVDDGSEINYSGIRPEEMRSAFRGEAIYTAEVDHHFAHLTVGDTLYFAARARCPKNIPEGITRDEYAQHLRDVTMAMFGISHTKNTRVGDDFVRGVSGGERKRVTIAEAALSYSPLQCWDNSTRGLDSANALEFCRTLRTQADVVGCTSAVAIYQASQDAYDVFDKVLVLYQGRQIFFGKTTEAKAYFEGLGFVCPEQQTTAD…
								441800****		841631****		83034****
9	477227	1483	G	B	Af AbcG1	54/69		538527	93/96	902948	94/96	37125*	94/96	MAPEDEKTPRGPTPDEGPDHHEDGTSTSTAASIKDDTAVGSSHSDEGPSRVMNHEIEALARQLMRASTTVGVELHAFCPLPGTRLDPSSPNFDARAWVKAFVKLDESEDGSAPPRSLGVAFRDLNVFGWGTGAEHQKSVVDYPLDLVKSLVGLLRPQKKRRVDILRNFEGVVEEGELLLVLGPPGSGCSTLLKTIAGETAGLEVDTQSYMNFRGKCIEESHMRTSFRGDVLYNAEVDTHLAHLTVGETLSFAASAHSRRHVPGGVTRAQADTMMRDVMMAIFGISHTVDTRVGDDFVRGVSGGERKRVSIAEAALTGAKLQCWDNTTRGLDSGNAINFCKTLRLQADLVGVAGAVAIYQAPQSAYDLFDRVAVLYEGRQIFFGKITEAKEYFESLGFEC…
								393090		866127		48689
10	114037	1505	G	C	Af AtrI	65/78		200763	95/97	229558	95/97	103644*	95/97	MEQSQLQEDDAIQSVGSNTGGPEVEEPPQRHGSESSGNGQSTSSNDGSGSNGSFPPDEVGHRKHPARPALHKRQTTHIALDNADRNELVRIATALSRRYSIATGEPSRIHTLVTEDENAPALDPTSSHFDIYQWLQNFVQTLRTQGITAKKTGVVWKDLNVSGTGAALQVQETVASMLMAPLRLGELFSFGKKEPKHILRSFDGLVKSGELLIVLGRPGSGCSTLLKTLCGELHGLSIAETSTIHYNGIPQKVMKKEFKGEAIYNQEVDRHFPHLTVGQTLEFAASVRTPSHRIHGMSRDDFCKYISRVVMATYGLSHAADTKVGNDFIRGVSGGERKRVSIAEMILSGSPFSAWDNSTRGLDSATALKFVQALRMAADLGGVATAVAIYQASQAIYDL…
								441587		885298*		95029*
								562163				73279
11	74010	1620	G	H1	Af AtrF	42/60		503532*	93/96	856997	93/96	92267*	93/96	MADERPTPRDEDIPGGFPVTPSVSSIEQLMPTGDTSHRLEAGVSEHHGPANTGFGGPMAVEAVASGYYLVTQRQPQTTKVQQDSAVEHSQGQPTWHTHQQQEAQQQAERKEEHVSDPAAAVGMSRDENSSSSTVLPREASTDEKCKETAIGGHPSPADDAPSSPDEPIFSPIKSRPDDPEKERPNLERKRTIRTEDDLFRVLSRRKTSASTPEEEEEEHQELDRLMSRIFGQARQKQSEGEKTRHSGVVFRHLTVRGVGLGASLQPTVGDLFLGLPRTLSKLFTQGPRAALAKPPVRDLISDFDGCVRPGELLLVLGRPGAGCSTFLKAFCNQRAGFEAVQGEVTYGGTDAGTMAKDFRGEIIYNPEDDLHYAALSVKRTLQFALQTRTPGKESRLEGE…
12	114716	1470	G	H1	Af AtrF	39/57		439905	95/97	855313	94/97	35868*	94/97	MAERALEKAEEAIAANHHTEQPDTPYRRSMDTESTTHGPSTERRDSKAHREGVSVEQAEADFAELQREFTGVSRASRRKSVRGADPGKDGGAEDDVSSIFDLEAALRGGLDAEKEAGIRSKHIGAYWDGLTVKGHGGLSNFVQTFPDAFVDFFDVVSPVIRLLGLGPKPTEVSLLDKFRGVCKPGEMVLVLGKPGSGCTTFLKTIANQRYGYTGVEGEVLYGRWTNKEFDQYRGEAVYNAEDDIHHPTLTVEQTLGFALDTKMPAKRPGGMSKEEFKESVVSMLLKMFNIEHTRKTVVGDHFVRGVSGGERKRVSIAEGMITNACILSWDNSTRGLDASTALDFVKSLRIQTNLYKTTTFVSLYQASENIYSLFDKVMVIDEGKQVYFGPVTAARSYFE…
13	458907	1547	G	H1	Af AtrF	62/78		177457	95/97	355199	94/96	104100	94/96	MLGNAVDGDALRRTESSMQQQQHPPHDEHRRDEAGSDASSIDVAPEGKWGERNQDDVHKQEAMHEFESLRHNLMSLHKTRTGESHVSKAHTTKSRASHRAASRIPSRRHHQAGEEDDDSVTDVEAGPSDDDGFELGQFMREGHFEKRSEEGSLKRVGVVYENLTVKGIGSTTSFVRTVPDAILGTFGPDLHRLVSRFIPALRFGKPPTRTLINDFTGCVRDGEMMLVLGRPGAGCSTFLKAISNSRESFAAVEGDVSYSGIPADEQRRLYRGEVNYNGEDDIHFATLGVWRTLAFALMNKTKVGEKADIPVIVDALMSMFGIGHTRDTVVGDDFNRGVSGGERKRVSIAETLASKSTVMAWDNSTRGLDASTALDYARSLRIMTDISNRTTLVTLYQAG…
14	385950	1405	G	H2	Af AtrF	41/59		509767	78/81	283630	94/97	67597*	94/97	MDSDGSNSQTVYDKTPLNEFENNDSDWALKPKVVAFKERDRSSGFPDRELGITWRNLNVEVVTADAAIHENVVSQFNIPKLFKESRHKPPLKRILDNSHGCVKPGEMLLVLGRPGSGCTTLLNKIANHRRGYASVSGDVHYGSMTAEEAKTYRGQIVMNTEEELFFPSLTVAQTMDFATRLKTPFQVPDGVTSAEEMRVETRDFLLQSMGIEHTHDTKVGDAFVRGVSGGERKRVSIIETLTTRGSVFCWDNSTRGLDASTALEYAKAIRAMTDVLGLASIVTLYQAGNGIYDLFDKVLVLDEGKEVYYGPLKEARPFMESMGFICQYGANVADYLTGVTVPTERDVRPGFENRFPRNADMLRAEYEKSPIYQRMIAEYDYPTTDAAKERTRLFKEGVR…
								404680		892304		54624
								555991		939193		35089
								524554*		593778		48703
15	423562	644	G other		Sc YDR061W	29/46		474937	95/97	830562	96/97	33884	95/96	MRPLPTRPPIIRIANGTFYRHHPSAAAVSSRPNPPLFSDLSFELASASSGRNWCVVGPSLSGKTTLLQALRGRFLCDPPTARSYPYLSTDAVSNRLRTPQKAIQYVGFDAEQGGGGLGGNVATSAYLSARYESRREITDFSLRDFLLGNTELNPMKENLDDDANISQDLLARVVKDLKLDHLLDLPVSFLSNGQGRRARIARALLTKPEVLLLDEPFMGLDPPTVTGLSPLLQSLAEKASPRLVLSARPQDPVPEWVTDLVYLRTDCQVASMGPKEEVLDGLKKYIQGVRKGGRVEDERLPLHSLVDIGRVLPSSASTEGSGHLEHASYKELEPANPNAEPLVEMDGCRVQYQGKVALGNWTQQTPDGSKDGLIWTVRRGERWGVFGPNGSGKTTIVSL…
16	90849	287	G other		Sc CAF16	44/62		260532	97/97	839503	97/97	101582	97/97	MTASPKPPRIQVNDLSYTFPDYSTGIKNITLDLPPRSRTLLIGANGAGKTTLLRLLAGKRLSPSNTISICGVDPFKESLEGVTYLGLEWVLNPIVRNDIGVNELLRSVGGDAYPERRDELVAMLDVDTNWRMHAVSDGERRRVQLAMGLVRPWTILLLDEITVDLDVLSRAEFLAWLKRETEIRECTIVYATHILDNLAGWPTHLVHMHLGTVKEWDEADKMLSTIDGTVGASGNSRLGELVLGWLRDDLRERGPRSHAKRAPEGKTYGFGGIQIGGYGDESKQREA
	* Indicate manually corrected sequence
	** Homologs are of A. fumigatus (Af) PDR transporters that have been experimentally verified. Otherwise, either S. cerevisiae (Sc) or C. albicans (Ca) homologs are used.
	*** S cerevisiae ADP1 homology only found for the ~250 residues of the NBD
	**** FSSC5_441800, FSSC11_841631 and Nhae_83034 orthologs possibly evolved new functions and FSSC10 lost that ortholog completely.
	Genome info can be found here: https://mycocosm.jgi.doe.gov/FusspF10_1/FusspF10_1.home.html
	Pseudogene?	Attempts to correct the intron-exon boundaries of 509767 have been made but it contain a lot of stop codons. Coding sequence alignment with FSSC11 and Nhae showed that it has many missing nucleotides. Thus, most likely a pseudogene in FSSC5.

## Sheet: FSSC5
FSSC5 Fusarium solani ABCG proteins							22 G, 2 O
No.	JGI Protein ID	Length	ABC family	PDR cluster	Homologs**	% id/ho	remarks	FSSC10 orth	% id/ho	FSSC11 orth	% id/ho	Nhae orth	% id/ho	Protein sequence
1	396048	616	G		Ca orf19.3120	51/70		438090	95/97	887539	97/98	95486	97/98	MDLEERPVAEKHLLNTTVKNLTWRGVTVTVKDRETKEPKTIVENVEGIVEAGEICALMGPSGCGKTTLLNVLARRPTNASDVEAEVLVNGSRLSRAAFREVSCFVEQEDALIGSLTVRETLEFSSRLASTSSLPKRERLMRIDSLLESFGLVGQANTLIGTPIRKGISGGQKRRVGVASQLITSPKLLFLDEPTSGLDSAASCEVVRYLRAVARRNNLVVVCSIHQPSTSTFNLFDKLLLLSGGKTHYFGPVADVATYYAEAGATLPQYVNPAEHLLELVNIDFAQDREEAARKLDKLQVAWQSSRQASEVSSLIAAAESAGGNLSIEAVEKRPSMPSLTLTLLHRSFVKSYRDVVAYGIRLAMYLGLAIMMGTVWVRLDPDQESIQPFINAIFFGSAF…
2	40213	1077	G	ADP1	Sc ADP1	43/60		405642	97/98	746138	98/98	123072	98/98	MAPSGLRSLLLGVVAILPGLVMGSYNTSYSQTDLLRAQMALMGDRPDGCPPCFNCLLPAHTCAQYASCNEFNGKCDCPEGFGGDDCLQPLCGSLARGKDRPMRSGGSCKCDEGWTGINCNVCTDNKACDALMENGEGGVCYQNGEVVNHNYQICDVTNEKITSLLGKQRPEVTFTCKQEDKTCDFQFWVDAIESFYCHLEECDSSADWQEAKNTTSYKCNKIKCSCVPDRMLCGKDGSIDLTDFLDQSIKGPGRFECTQKNGGIHDCAFKEPEMDALILALIGDSSIFLGCHAGECLYKTEVPGYKRPVKKINTPLIAGVIAGCSLFLVAVIILTWYLSRRRLNYGAIRLEDSDDESTKLMADHKPASLYFENVAYALNGKQILTGIQGICKPGEVTAI…
3	12531	1014	G	ADP1	Sc ADP1	33/54***		161596	93/96	441883	98/98	90974	98/98	MALERWGIDPAKVPQQPFLPIVRPEGPSFLDTTACLCALRPLPGADQLTGDGWRFERDEAAWQCIGNQTQAVYNATTGKWFKSKNGKGSIDDLPIYDASNPPKASEQLIWDTRTRTLKPLEDNKRLSVYDRDCTGKNQSSFSTSFYRSYQQLLNDQLPLDAAPCWRPGALPLQLQSVESWTKDGCKEGFLCMNNTINSLPQSCPPNEMCTVGRLSQMTCHYKGENIGMGPFEPIVCQQGYYCPLEDEGKKKLRCPKGSYCQPGASKPTPCASGSLCPEGSSFERFMVPLVVLIIVDVLLVIGMFFLIFRQRWHSTSKAHAGTLKRHKTMRAVRATITGYKELPEGQDNEMAPMNLSYSPYAPYSPYDMPHREGRPGHGFEAALARGSTDSDSSDRQHKE…
4	57426	1347	G	F	Sc YOL075C	39/59		237542	94/97	535763	99/99	68948*	96/96	MPHHDPSNAVDIEKMDRASSLDTSIEPSNQQRDSRRFSLSGAGNISLDDVQTVRVQLRDLAVSVDTAPSWVEPATYPQLFANKFNTSPKMKSLLHSVNADIQPGTLTAIIGGSGSGKTTLLNTVAERVMSPRLSQDGVATFNDQVGVHSVRHAYVMQQDILLPTLTVRETLKYSADLRLPPSTTAEDRTRVVEEVILELGLKECANTRIGNSQHHGCSGGEKRRTSIGVQLLANPSVLFLDEPTTGLDATSAYQLVRTLKKLAQKGRTIITTIHQPRSEIWDLFDNLIVLTKGSPVYSGPVKDSVPWFGDLGYQLPPFVNPAEFIIDIAAVDNRTPELEQETTARVEQLKTAWNQESAKQFTPLDTPIDVRHRKRNKRAEKHAGFARQLTVLTDRTLKV…
5	579670	1315	G	F	Sc YOL075C	35/56		475788	84/90	947442	89/94	40524	89/94	MIVGQAPNGSRLATSDTPKDEPFHLAENGKKPLPAVSTRGVFSNRVEPVNVQVRHLGVELTTETVWSKLPRRLTSRSARQPPREILRNIAADFQPGSLTAIIGASGSGKTTLLDALSDRLASRARISQGTTTFNGHPRVHDVKHAYVTQQDVLLPTLTIRETLRYAADLRLQSSVAALERRELVENVINELGLQNCASTRIGNSQKRGCSGGERRRVSIGVQLLANPSLLFLDEPTTGLDAANAFQLVTTLRDMAHRGRTIIMTIHQPRSEIWSLLDNLLVLTIGGLVFSGPVSQALPWFETNGFHKPSFTNPADFIIDISSIDYRSPQLEEESTARINTLKSAWLVESQRRFPQLVGAGCPLLESPSQRNTSQHRSQLQQLRVLTKRSVKITYRDPLG…
6	417245	1514	G	B	Af AbcG1	62/75		384828	96/97	915462	98/99	35467	98/99	MSAVYGINANNDATAARQGVPEAGGAHPAHAADEKPKAGSVTDAGTEDLINEKPSSSPADTLGKDDDDDDSEMERRTSIVQALARSYSHASAAQFPGQNPFQAGENSPLNPNSENFSAREWAKSIVELVNQDGHAFRHAGVCFQNLNVYGFGEASDYQGDVANVWLSAGSLVSRLTGSGRSRIDILRGFDGVVRNGEMLVVLGPPGAGCSTTLKTIAGELNGIYVDDGSYFNYQGMTAKEMHSHHRGEAIYTAEVDVHFPQLSVGDTLTFAARARQPRQLPQGLNRNDFADHLRDVVMAMFGISHTVNTRVGNEYIRGVSGGERKRVTISEAALSGAPLQCWDNSTRGLDSANAIEFCKTLRLQTELFGSTAVVSIYQSPQSAYDLFDKATVLYEGRQI…
										899989		56589
7	444382	1500	G	B	Af AbcG1	64/77				883641	98/99	82055	98/98	MASNSPEGTTFPPGDINLDPAAIQPPNPETHSNMGTDSTANDSALKDTSTGPEARKETDTPVQTSTEDEDEDSELERRHSIVRDLARQYTHQSQMSSVSGNPFLMEDEESPLNPRSEKFRALTWAKSVVKLLHDNGLSSRKAGVCYQNLNVFGYGQPTDYQKDVANIWFEAANWPRQLMGYGKTRIDIVRDFDGIVRNGEMLVVLGPPGAGCSTFLKTISGETSGIYVNDDAYFNYRGITAEEMHIQHRGEAIYTAEVDVHFPQLSVGDTLDFAAHARAPRDVPAGIDKETFVRHLRDVVMAMYGITHTVNTRVGNEYVRGVSGGERKRVTIAEASLSGAPLQCWDNSTRGLDSANAVEFCKTLRLQTELFDTAALVSIYQAPQAAYDVFDKALVLYEG…
8	537642*	1507	G	B	Af AbcG1	60/74	ABC1	395634	93/96	207192	97/98	63187*	97/98	MPASPNPSPAPGEAPMGAPGSIHGSHETVVDMEGIASTAHFSEKPKNASPNEKSSSSSSDDDEDEEGMNEMERRHSIVRDLARQYTQTSMQNFQGDGAALFAADDKDSPLNPQSEKFNARAWAKAVAKTMSEHGSGFRQSGLCFQDMNVFGYGAETDYQKDVGNVWLGIPSAITNLTSPNRGKRRIDILRGFDGVVKAGEMVVVLGPPGSGCSTFLKTISGETNGIYVDDKTYFNYQGVPADEMHNHHSGEAIYTAEVDVHFPMLSVGDTLTFASRARCPQNLPPGVAHNQYSDHFRDVVMAMYGISHTINTRVGDNYIRGVSGGERKRVTIAEATLSNAPFQCWDNSTRGLDSANAIEFCKTLRLQSELFGQTCAVSIYQAPQSAYDLFDKALVLYEG…
9	435805*	1484	G	B	Af AbcG1	56/72	ABC2			828877	95/97	34427*	95/97	MSEPLGKLPFKDVSNFPLPGTASTLSGSTSPNEPEKLPRTSTDHNPETGSINMNQRHSIVRDLARQYTKQSAISVGDSSSIFASTDPNSPLNPRGDKFNARTWAKTIAKAANDRGQGFRRVGLCFQNVNVFGYGTPTDFQKDVGNVWLALPAMTRRLFSKTAGQTRIDILRQFDGLIRPGEMCVVLGPPGSGCSTFLKTISGETNGIYINKENAYFNYQGIPADEMHTAHRGDAIYTAEVDVHFPQMTVGETLTFASRARCPRDLPEGVTRNRYCEHYRDVVMAMYGISHTVNTKVGNDFERGVSGGERKRVTIAEATLSNAPFQCWDNSTRGLDSGNAIEFCKTLRLQSELFGQTCAVSIYQAPQSAYDLFDKATVLYEGRQIYFGPASKAKEYFINL…
10	476858	1477	G	B	Af AbcG1	56/72		435252*	95/97	777007	98/98	31707*	98/98	MGSGAQLEHGVGPMNSPIRASHDDSTSACTEVCNEKTTSDTENEDLEENINEEMLELARRLTTQSQAAPGTLFPQLDGPLNPKSPDFNAKKWAKAFYELRTDTSEGNPPRTTGVAFRNLNVFGFGTDTDFQKSVGNIFLEAGTIAKKLLHDKQRRVDILQDLEGLLHSGEMLAVLGPPGSGCSTFLKTIAGDTHGFHIDNGSEINYSGIRPEEMRSAFRGEAIYTAEVDHHFAHLTVGDTLYFAARARCPKNIPEGIRRNEYAEHLRDVTMAMFGISHTKNTRVGDDFVRGVSGGERKRVTIAEAALSYSPLQCWDNSTRGLDSANALEFCRTLRTQADVIGCTSAVAIYQASQDAYDVFDKVLVLYQGRQIFFGKTTEAKAYFEGLGFVCPEQQTTAD…
11	441800****	1473	G	B	Af AbcG1	57/71				841631	96/97	83034	96/97	MLSDKPLGPEADTSLPTTDKRPSSFNTSITDVANSNNYDDGEEHVHDEVLQLARRLTTQSQRGGALPSLFPLPQEGPLDPNSPQFNAKQWAKAFFKARTESLEGNTPRTTGVAFKNLNVYGFGSDTDFQKTVGNVLLEASTMVKKLFRSKLLRGKQQRVDILHDLEGVVHSGEMLCVLGPPGSGCSTFLKTIAGDTHGFHIEESSCLNYQGIHPDQIKTAFRGEAIYTAEVDHHFPQLSVGETLSFAAAARCPKTIPSGVTRSEYIEHLRDVTMAMFGISHTKNTRVGNDFIRGVSGGERKRVTIAEASLSYSPLQCWDNSTRGLDSANAVEFCRTLRTQADVMGCTSCVAIYQAPQDAYDVFEKVLVLYKGRQIFFGKAARAKGYFEELGFVCSDQQT…
12	538527	1483	G	B	Af AbcG1	55/70		477227	93/96	902948	96/98	37125*	96/98	MAPEDEKTPGGLTPGERADHHEDGTSTSTAASIKDDTAASSSHSDEGPSRVMNHEIEALARQLTRASTTVGAELHAFCPQPGTRLDPGSPNFDARAWVKAFVKLDESEAGSAPPRSLGVAFRDLNVFGWGTGAEHQKSVIDYPLDVVKSLVDLLSPRKKRRVDILRNFEGVVEEGELLLVLGPPGSGCSTLLKTIAGETAGLEVDPQSYMNFRGIEESHMRTSFRSDVLYNAEVDTHLAHLTVGETLSFAASAHSRRHVPGGVTRAQADTMMRDVMMAIFGISHTVDTRVGDDFVRGVSGGERKRVSIAEAALTGAKLQCWDNTTRGLDSGNAINFCKTLRLQADLVGVAGAVAIYQAPQSAYDLFDRVTVLYEGRQIFFGKITEAKQYFESLGFECPD…
13	393090*	1434	G	B	Af AbcG1	56/71				866127	95/98	48689	96/98	MHQASESETENGNNIEPMAQLARSFSLTRTYSTLSAGVSPFLLQDSRLDPKSPNFLPEFWVKAMLHAFSQDPEKFPRHTAGVSWRNLNVHGFGDPTDYQKDVLNVLWRSPLSALNWLANRKRKIQIINEFDGLVESGELLLVLGRPGSGVSTLLKTIAGHTHGLHMEDSAEFNYQGVPWDLMHSNFRGEVVYQAETDIHFPHLTVGETLLFAALARTPQNRVSNTSRRVYAEHLRDAVMAMFGISNTIDTKVGNDFVRGVSGGERKRVSIAEATLNQSAIQCWDNSTRGLDSETALGFVKTLRLGTQLGGTSAIVALYQASQAAYDVFLLLYEGHQIYFGPRQEAKKYFVDMGYECPPRQTTADFLTSLTNPEERIVRPGFEGKVPRTSDEFADAWRMS…
14	200763	1505	G	C	Af AtrI	65/79		114037	95/97	229558	97/98	103644*	97/98	MAQSQLQEDDAIQSVSSNTGRPEVEEFPQRHDSESSGNGQSTSSNDGSGRNGSFPPDEVGHHKHPARPRLHKRQTTHVALDTADRNELVRIATALSRRYSIATGEPSRVHTLVTEDENVPALDPTSSQFDIYEWLQNFVQTLRNQGITAKKTGVVWKNLNVSGTGAALQVQETVASMLMAPLRLGELFSFGKKEPKHILRSFDGLVKSGELLIVLGRPGSGCSTLLKTLCGELHGLSIAETSTIHYNGIPQKVMKKEFKGEAIYNQEVDRHFPHLTVGQTLEFAASVRTPSHRIHGMSRNDFCKYISRVVMATYGLSHAADTKVGNDFIRGVSGGERKRVSIAEMILSGSPFSAWDNSTRGLDSATALKFVQALRMAADLGGVTTAVAIYQASQAIYDL…
15	441587	1475	G	C	Af AtrI	68/80				885298*	98/99	95029*	98/99	MTERRSSDSPTVDVEFAPIRSGVRTRTLSDGSLSMATRLHSAQRDTMMIEEGDRQELQRIATSISQRRQSLAAVSSGIPDFTPDAQDPALDPTSKDFDLAQWLPHFMQQLQDGGVSLKAAGVAYKNLSVSGTGAALQLQQTLGDVVQAPMRIGEHLSFGKKEPKRILNQFDGLLRGGELLIVLGRPGSGCSTLLKTITGELEGLGIGESSTIHYNGIPQKDMMKEFKGETTYNQEVDKHFPHLTVGQTLEFAAACRMPSNRALLIGQSREESCTIATKIVMAVCGLSHTYNTKVGNDFIRGVSGGERKRVSIAEMILAQSPLAAWDNSTRGLDSATALKFAQTIRLAADYTGSAHAMAIYQASQAIYDLFDKAVVLYEGRQIYFGPASEAKDYFERMGW…
16	562163	1459	G	C	Af AtrI	54/70						73279	99/99	MSEPGRAGPHCTSTSRDPTKSLQHTVSDGTHRTQGPEKSRDAILSKLGIFDQTIDPSSPSFDFERWSHTLVNLRNELGLPTPPRSGFAFRKLTVHGSGPAVEQQDTVWTLLTSPFNFRAWFRPKHTKTILQGLDGVVQKGELLLVLGRPGSGCTTFLKTITGEMRSLELDSAAVLHYTGIPHRIMAKHFKGELIYNQEVDEHLPYLTVGQTLEFAAAMRTPRARLPRITRKDRIKHVVEVMLTVFGLSHTRNTIVGNDYVRGVSGGERKRVSIAETALSEAAISAWDNSTRGLDAESALHFACRLRTLSDLTQSANAAAIYQSSQAIVDLFDKILVLYEGRGIYFGRAASASEYFERMGWQRHARQTSGDFLTAITNPAQRIAKEGHENLVPRTAEEFE…
17	503532*	1619	G	H1	Af AtrF	42/61		74010	93/96	856997	96/98	92267*	96/98	MADERPTPRDEDIPGGFPVTPSVSSIDQLTPTGDTAHRLEAGVSGRHGPPTSGWGQPVAIGASAGGDLGTRQQPQTTNVHQYYDVIEGSQDEKTWHTHEQQASQQQAERKEDNVSDLAAAVGMSRDENSSSSTILPREASTDEKHKETAVAGEPSPTDAPSSPDEPIFSPIKSQSNDPEKERPNLERKRTIRTEDDLFRVLSRRKTSASTPEEEQQEHEELERLMSRIFGQARQKQSEGEKTRHSGVIFRRLTVRGVGLGASLQPTVGDFFLGLPRTLSKLFIQGPKAAFAKPPVRDLISDFDGCVRPGELLLVLGRPGAGCSTFLKAFCNQRAGFEAVEGEVTYGGTDAGTMAKDFRGEIIYNPEDDLHYATLSVKRTLQFALQTRTPGKEDRLEGES…
18	439905	1470	G	H1	Af AtrF	40/57		114716	95/97	855313	98/99	35868*	98/99	MAERALEKAEEAIAANHHTEQADPAYRASMDTESTTHGPSTERRHSKAHHEGVSVEQAEAEFAELQREFTGVSRASRRKSVKSVDPEKDGADGSDEVSIFDLEAALRGGLDAEKEAGIRSKHIGAYWDGLTVKGYGGMSNFVPTFPDAFVGFFDVITPVIRLLGLGPKPTEVALLDKFRGVCKPGEMVLVLGKPGSGCTTFLKTIANQRYGYTGVEGEVLYGRWTNKEFDQYRGEAVYNAEDDIHHPTLTVEQTLGFALDTKMPAKRPGGMSKEEFKESVISMLLKMFNIEHTRKTVVGDHFVRGVSGGERKRVSIAEGMITNACILSWDNSTRGLDASTALDFVKSLRIQTNLYKTTTFVSLYQASENIYNLFDKVMVIDEGKQVYFGPATTARSYFE…
19	177457	1540	G	H1	Af AtrF	63/79		458907	95/97	355199	99/99	104100	99/99	MLGNTVDGDALRRTESSMQQQHPPQDEHRAGSDASSSDVAPEGKWGERNQDDVHEQEAMHEFESLRHNLMSLHKTRTGESHVSKAHTTKSRTSHAASRIQSRRQQQAEDDDSVTDVEAGPNDDDGFELGEFMREGHFEKRSEEGSLKRVGVVYENLTVKGIGSTTSFVRTVPDAILGTFGPDLYRLVSQFIPAFRFGKPPTRTLINDFTGCVRDGEMMLVLGRPGAGCSTFLKAISNNRESFAAVEGDVSYSGIPADEQKKLYRGEVNYNGEDDIHFATLSVWKTLAFALMNKTKRKEKADIPVIVDALMKMFGISHTKNTVVGDDFTRGVSGGERKRVSIAETLASKSTVMAWDNSTRGLDASTALDYARSLRIMTDISNRTTLVTLYQAGEGIYELM…
	509767	1241	G	H2	Af AtrF	35/51		385950	78/81	283630	80/82	67597*	80/82	MNELEHNDSDWALKPKVAAFKERDRSSGFPDRELGVTWQNLNVEVITADAAIHENVVSQFNIPKLVKESRHKPPLKAILDNSHGCVKPGEMLLVLGRPGSGCTTLLNMIANHRRGYASVSGDVHYGSMTAEEAKNYRGQIVMNTEEELFFPSLTVGQTMDFATRLKVPFQLPDGVTSAEEMRVETRDFLLQSMGIEHTHDTKVGNAFIRGVSGGERKRVPCFCWDNSTRGLDASTALEYTKAIRAMTDVLGLASIVTLYQAGNGIYDLFDKVLVLDEGKEVYYGPLKEARPFMESMGFICQHGANVADYLTGVTVPTERDVRPEFENRFPRNADMLRVEYEKSPIYQRMIAETRLFKEGVRQEKDKKLADKDPMTVGFIQQVKACVQRQYQILLGDKAT…
20	404680	1393	G	H2	Af AtrF	40/58				892304	96/97	54624	96/97	MDEKVEKTARDHNTTTWHMAPELQTMRDRDEQGGDKPRKLGVSWQNLTVKGIGSDATFNENVLSQFYPFHKGRKDAPMKTIIDNSHGCVKPGEMLLVLGRPGSGCTTLLSVLANNRRGYEEITGDVNFGSMSAEEAKAYRGQIIMNTEEEIFFPTLTVEATIDFAARMKVPFHLPPGIKTHEEYAQFNKDFLLRSVGISHTAHTKVGDAFIRGVSGGERKRVSILECLTTRASVFCWDNSTRGLDASTALEWIKAIRAMTDILGLTTIVTLYQAGNGIYEHFDKVLVLDEGKQIFYGPQGDAVPFMEGLGFMRDPGSNRGDFLTGVTVPTERVIAPGYENMFPRTVDEVLAVYDLSAIKPKMMDECQSYPTSDEAVENTAVFKEMVAREKHRGVPKRSP…
21	555991	1377	G	H2	Af AtrF	39/59				939193	92/95	35089	92/95	MAYGNHLSHLAPTTSTQEPRRDNTLPPRQLGITWKNLTVQVASSDAAVHENVLSQLNPIKILQRLRRRPAKRTILDNSHGCVKPGEMLLVLGRPGSGCSTLLNVLANQRNGYASVSGDVHYGSMDPTEAKRYRGQIILSSEDEIFFPSLTVGQTMDFAARLKSSDQHASIKSFPENSSHSLLRAMGIDHTTNTRIGNEYIRGVSGGERRRVSIAECLTTRGSIYCWDNSTRGLDASTALEYVKTIRHLTDRSGLSSIMTLYQAGNDIYHLFDKVLILEQGHQIFYGPSKEAHPFMEGLGFQCREGTNVADFLTGITIETERVIRPGFELSFPRSAEAIRDKYEESKIYSQAAAEYDYPSTTEAQEWTRQFQATIQGEKNTHLPEKSPLTVGFFSQVRAC…
22	524554*	1390	G	H2	Af AtrF	39/57				593778	98/98	48703	98/98	MADTPNDNGTLTETPNESFVRDRDANFGSSSDTDVEENVDEERGKDHIQKRLALTFQDVTVRVTAPDEALGETLWSRVDPRQLAGLFKGNSRPMRTILNEVSGQVNPGEMLLVLGRPGSGCTSLLRVLSNHREAFQEVTGHTKYGNMDHKQAKKYRQQIVFNTEDDIHFPTLTVNQTMKFALRNKVPRERPEHVEKKHHFVQDMRNHILDSLGIGHTQKTLVGNEFIRGVSGGERKRVSLAEVMASQSPLQFWDQPTRGLDSKTALEFVETLRRDADRNGKSVVLTTYQAGNGIFDAFDKVLVLAEGRVIYYGLRAAAKSYFEEMGFVCPRGANVADFLTSVTVKTEREIAPGFEGRVPTTAEEFEAVYKRSEICQLMARLVQRPENMDDQVEDLKMAV…
23	474937	643	G other		Sc YDR061W	29/46		423562	95/97	830562	98/98	33884	98/98	MRPLPTRPPIIRIANGTFYRHHPNAASSRPNPPLFSDLSFELASASSTPRNWCIVGPSLSGKTTFLQALRGRFLCDPPAARSYPYLSTDAVSSRLRTPQKAIQYVGFDAEQGGGSLGGNVATSAYLSARYESRREITDFSLRDFLLGNTELNPMKENLDDDASISQDLLARVVKDLKLDHLLDLPVSFLSNGQGRRARIARALLTKPEVLLLDEPFMGLDPPTVTGLSPLLQSLAEKASPRLVLSARPQDPVPEWVTDLVYLRTDCQVGSMGPKEEVLDGLKKYIQGVRKGGLAEDEKLPLHSLVDIGRVLPSSASTEGSGHLEHASYKELEPVNPNAEPLVEMDGCRVQYQGKIALGNWTQQTTGGSKDGLIWTVRRGERWGVFGPNGSGKTTIVSLL…
24	260532	287	G other		Sc CAF16	44/62		90849	97/97	839503	98/98	101582	99/99	MAVPPKPPRIQVNDLSYTFPDYSTGIKNITLDLPPRSRTLLIGANGAGKTTLLRLLAGKRLSPSNTISICGVDPFKESLEGVTYLGLEWVLNPIVRNDIGVNELLRSVGGDAYPERRDELVAMLDVDTNWRMHAVSDGERRRVQLAMGLVRPWTILLLDEITVDLDVLSRAEFLGWLKRETEIRECTIVYATHILDNLAGWPSHLVHMHLGTVKEWDEADKMLSTIDGTVGASGNSRLGELVLSWLRDDRTERGPRSHAKRAPEGKTYGFGGIQIGGYGDESKQREV
	* Indicate manually corrected sequence
	** Homologs are of A. fumigatus (Af) PDR transporters that have been experimentally verified. Otherwise, either S. cerevisiae (Sc) or C. albicans (Ca) homologs are used.
	*** S cerevisiae ADP1 homology only found for the ~250 residues of the NBD
	**** FSSC5_441800, FSSC11_841631 and Nhae_83034 orthologs possibly evolved new functions and FSSC10 lost that ortholog completely.
	Genome info can be found here: https://mycocosm.jgi.doe.gov/Fusso1/Fusso1.home.html
	Pseudogene?	Attempts to correct the intron-exon boundaries of 509767 have been made but it contain a lot of stop codons. Coding sequence alignment with FSSC11 and Nhae showed that it has many missing nucleotides. Thus, most likely a pseudogene in FSSC5.

## Sheet: FSSC11
FSSC11 Fusarium solani f. sp. pisi ABCG proteins							23 G, 2 O
No.	JGI Protein ID	Length	ABC family	PDR cluster	Homologs**	% id/ho	remarks	FSSC10 orth	% id/ho	FSSC5 orth	% id/ho	Nhae orth	% id/ho	Protein sequence
1	887539	616	G		Ca orf19.3120	50/70		438090	95/97	396048	97/98	95486	99/99	MDLEERPVAEKHLLNTTVKNLTWRGVTVTVKDRETKEPKAIVDNVEGVVEAGEICALMGPSGCGKTTLLNVLARRPTNASDVEAEVLVNGSRLSRAAFREVSCFVEQEDALIGSLTVRETLEFSSRLASTSSLPKRERLMRIDSLLESFGLVGQANTLIGTPIRKGISGGQKRRVGVASQLITSPKLLFLDEPTSGLDSAASCEVVRYLRAVAKRNNLVVVCSIHQPSTSTFNLFDKLLLLSGGKTHYFGPVADVATYYAEAGAALPQYVNPAEHLLELVNIDFAQDREEAARKLDKLQAAWQSSRQASELSSAITTAESVGGNLSIEAVEKRPSMPSLTLTLLHRSFVKSYRDVVAYGIRIAMYLGLAIMMGTVWVRLDADQESIQPFINALFFGSAF…
2	746138	1077	G	ADP1	Sc ADP1	43/60		405642	95/97	40213	98/98	123072	100/100	MASSGLRSLLLGAVAILPGLVMGSYNTSYSQTDILRAQMALMGDRPDGCPPCFNCLLPAHTCAQYAGCNEFNGKCDCPEGFGGDDCLQPLCGSLARGKDRPMRSGGSCKCDEGWTGINCNVCTDNKACNALMENGEGGVCYQNGEVVNHNYQICDVTNEKITSLLGKQRPEVTFTCTQEDKTCDFQFWVDAIESFYCHLEECDSSADWQEAKNTTSYKCNKIKCSCVPDRMLCGKDGSIDLTDFLDQSIKGPGRFECTQKNGGIHDCAFKEPEMDALILALIGDSSIFLGCHAGECLYKTEVPGYKRPVKKINTPLIAGVIAGCSLFLVAVIVLTWYLSRRRLNYGAIRLEDSDDESTKLMADHKPASLYFENVAYALNGKQILTGIQGICKPGEVTAI…
3	441883	1012	G	ADP1	Sc ADP1	36/60***		161596	93/96	12531	98/98	90974	99/99	MALERWGIDPAKVPQQPFLPIVRPEGPSFLDTTACLCALRPLPGADQLTGDGWRFERDEAAWQCIGNQTQVVYNATTGKWFKSKNGKGSIDDLPIYDASNPPKTGEQLTWDTRTRTLKPLEDNKRLSVYDRDCTGKNQSSFSTSFYRSYQQLLNDQLPIDAAPCWRPGALPLQLQSVESWTKDGCKEGFLCMNNTINSLPQSCPPNEMCTVGRLSQMTCSYNGENIGMGPFEPIVCQQGYYCPLEDEGKKKIPCPKGSYCQPGASKPTPCASGSLCPEGSSFERFMVPLVVLIIVDVLLVIGMFFLIFRQRWHSTSKAHAGTLKRHKTMRAVRATITGYKELPEGQDNEMAPMNLSYSPYAPYSPYDMSHREGRPGHGFEAALARDSTDSSDQQHKEAE…
4	535763	1347	G	F	Sc YOL075C	39/59		237542	94/97	57426	99/99	68948*	97/96	MPHHDPSNAVDIEKMDRASSLDTSIEPSNQQRDSRRFSLSGAGNISLDDVQAVRVQLRDLAVSVDTAPSWVEPATYPQLFANKFNTSPKMKSLLHSVNADIQPGTLTAIIGGSGSGKTTLLNTVAERVMSPRLSQDGVATFNDQVGVHSVRHAYVMQQDILLPTLTVRETLKYSADLRLPPSTTAEQRTRVVEEVILELGLKECANTRIGNSQHHGCSGGEKRRTSIGVQLLANPSVLFLDEPTTGLDATSAYQLVRTLKKLAQKGRTIITTIHQPRSEIWDLFDDLIVLTKGSPVYSGPVKDSVPWFGDLGYQLPPFVNPAEFIIDIAAVDNRTPELEQETTARVEQLKTAWNQESAKQFTPLDTSIDVRHRKRNKRAEKHAGFARQLTVLTDRTLKV…
5	947442	1315	G	F	Sc YOL075C	35/56		475788	85/91	579670	89/94	40524	98/99	MIVGQAPDGSQPATTDTPKDESFHLAENGQKPLPTVSIRGVFSNRVEPVNVQVRHLGVELTTETVWSKLPRRITSRPDRQPPKEILRDISADFQPRSLTAIIGASGSGKTTLLDALSDRLASQARISQGTTTFNGHHRVHDVRHAYVTQQDVLLPTLTVRETLRYAADLRLPSSVTALERRELVENVINELGLQKCANTRIGNSRKRGCSGGERRRVSIGVQLLATPSLLFLDEPTTGLDAANAFQLVATLQDMAQKGRTIIMTIHQPRSEIWSLLDNLLVLASGGLVFSGPISEALPWFETKGSRKPPFTNPADFVIDISSIDYRSPQLEEESTTHISALKSAWLVESQRRFPQLVSAGCPLLESSSQRNTSQHRSQLQQLCVLTKRTIRVTYRDPLG…
6	915462	1512	G	B	Af AbcG1	62/75		384828	95/97	417245	98/99	35467	100/100	MSAVYGINANNDATAARQGVPEAAHPAHAADEKPKAGSVTDAGTEDLINEKPSSSPADTLGKDDDDDDSEMERRTSIVQALARSYSHASAAQFPGQSPFQAGENSPLNPNSENFSAREWAKSIVELVNQDGHAFRHAGVCFQNLNVYGFGEASDYQGDVANVWLSAGSLFSRMTGSGRSRIDILRGFDGVVRNGEMLVVLGPPGAGCSTTLKTIAGELNGIYVDDGSYFNYQGMTAKEMHSHHRGEAIYTAEVDVHFPQLSVGDTLTFAARARQPRQLPQGLNRNDFADHLRDVVMAMFGISHTVNTRVGNEYIRGVSGGERKRVTISEAALSGAPLQCWDNSTRGLDSANAIEFCKTLRLQTELFGSTAVVSIYQSPQSAYDLFDKATVLYEGRQIFF…
7	899989	1476	G	B	Af AbcG1	63/75						56589	95/96	MAATLDRSDSQVDVARSSASTRQNGEGSAVDTKGGDDADDPEQERRNSIVQAFAAAYTSQSHASGVTYPPGSVFMAQEDPDSPLNPQSPKFKARAWAKEIVRMMAGNGSSFRTSGICYQNLNVFGFGTGTDYQKDVANVWLEVAGLARKVFGYGKNRIDILRNFDGVLNNGEMLVVLGPPGSGCSTFLKAISGETNGIYVDDQAYLNYQGLGPREMFTAHRGEAIYTAEVDVHFPMLTVGETLTFASRARLPRYLPEGVTASTYTDHLRDVVMAMFGISHTKNTRVGNEYVRGVSGGERKRVTISEAALSGAPLQCWDNSTRGLDSANAIEFCKTLRLTELFRTTCAVSIYQAPQAAYDLFDKVVVIYEGRQIFFGPTDTAKQYFIDLGYECAARQTTP…
8	883075	1498	G	B	Af AbcG1	64/77				444382	98/99	82055	99/99	MASNSPEGTTSPPGDTNLDPTVTQPTNPETHSNMGTDSTINVSALKDISTGPEARKETDTPVQTSTEDEDEDSELERRHSIVRDLARQYTHQSQMSSVSGNPFLMEDEESPLNPRSEKFKALTWAKSVVKLLHDNGLSSRKAGVCYQNLNVFGYGQPTDYQKDVANIWFEAANWPRQLMGYGKTRIDIVRDFDGIVRNGEMLVVLGPPGAGCSTFLKTISGETSGIYVNDDAYFNYRGITAEEMHVQHRGEAIYTAEVDVHFPQLSVGDTLDFAAHARAPRNVPAGIDKETFVGHLRDVVMAMYGITHTVNTRVGNEYVRGVSGGERKRVTIAEASLSGAPLQCWDNSTRGLDSANAVEFCKTLRLQTELFDTAALVSIYQAPQAAYDVFDKALVLYEG…
9	207192	1508	G	B	Af AbcG1	60/74	ABC1	395634	92/95	537642*	97/98	63187*	100/100	MPASPNPSPAPGEAPMGAPGSVHGSHDTVVDMEGIASTAHFTEKPKNASPNEKSSSSSSDDDEDEENLNEMERRHSIVRDLARQYTQTSMQNFQGDGAALFAADDKDSPLNPQSEKFNARAWAKAVAKTMAEHGSGFRQSGLCFQDMNVFGYGAETDYQKDVGNVWLGIPSAITNLASPNRGKRRIDILRGFDGVVKAGEMVVVLGPPGSGCSTFLKTISGETNGIYVDDKTYFNYQGVPADEMHNHHSGEAIYTAEVDVHFPMLSVGDTLTFASRARCPQNLPPGVAHNQYSDHFRDVVMAMYGISHTINTRVGDNYIRGVSGGERKRVTIAEATLSNAPFQCWDNSTRGLDSANAIEFCKTLRLQSELFGQTCAVSIYQAPQSAYDLFDKALVLYEG…
10	828877	1483	G	B	Af AbcG1	57/73	ABC2			435805*	95/97	34427*	99/99	MPEPLGKPPLKDVGNFPLPGTASTLSGSTTPNDLEKLARTSMDRDPDTGSINMNQRHSIVQELARQYTKQSAISVGDSSSIFASTDPDSPLNPRGDKFNARTWAKTVAKAAGDRGQGFRRVGLCFQSVNAFGYGTPTDFQKDVGNVWLALPAMTRRLFSKTAGQTRIDILRQFDGLIRPGEMCVVLGPPGSGCSTFLKTISGETNGIYINKENAYFNYQGIPADEMHTAHRGDAIYTAEVDVHFPQMTVGETLTFASRARCPRDLPEGVTRNQYCEHYRDVVMAMYGISHTINTKVGNDFERGVSGGERKRVTIAEATLSNAPFQCWDNSTRGLDSGNTIEFCKTLRLQSELFGQTCAVSIYQAPQSAYDLFDKATVLYEGRQIYFGPASKAKEYFVNL…
11	777007	1476	G	B	Af AbcG1	56/72		435252*	94/97	476858	98/98	31707*	99/99	MGSGAQLEDGIGPMNSPIRASHDDSTSACTEVCNEKTTSDTENEDLEEDMNEEMLELARRLTTQSQAAPGTLFPQLDGPLNPKSPDFNAKKWAKAFYELRTDTSAGNPPRTTGVAFRNLNVFGFGTDTDFQKSVGNIFLEAGTIAKKLLHDKQRRVDILQDLEGLLHSGEMLAVLGPPGSGCSTFLKTIAGDTHGFHIDDGSEINYSGIRPEEMRSAFRGEAIYTAEVDHHFAHLTVGDTLYFAARARCPKNIPEGITRHEYAEHLRDVTMAMFGISHTKNTRVGDDFVRGVSGGERKRVTIAEAALSYSPLQCWDNSTRGLDSANALEFCRTLRTQADVIGCTSAVAIYQASQDAYDVFDKVLVLYQGRQIFFGKTSEAKTYFEGLGFICPEQQTTAD…
12	841631****	1473	G	B	Af AbcG1	57/72				441800	96/97	83034	99/99	MTSEKPPGLGADTPPPTTDKRPSSFNTSITDVANSNNYDEGEEHVHDEVLQLARRLTTQSQHGGGLPPLFPLHQEGPLDPNSPQFNAKQWAKAFFKARTQSLEGNPPKTTGVAFKNLNVYGFGSDTDFQKTVGNVLLEAGTMVKKLFHSKLLRGKEQRVDILHDLEGVVHSGEMLCVLGPPGSGCSTFLKTIAGDTHGFHIEESSCLNYQGIHPDQIKTAFRGEAIYTAEVDHHFPQLSVGETLAFAAAARCPKTIPSGVTRDEYIEHLRDVTMAMFGISHTKNTRVGNDFIRGVSGGERKRVTIAEASLSYSPLQCWDNSTRGLDSANAVEFCRTLRTQSDVMGCTSCVAIYQAPQDAYDVFEKVLVLYKGRQIFFGKADRAKGYFEELGFVCSEQQT…
13	902948	1483	G	B	Af AbcG1	55/70		477227	94/96	538527	96/98	37125*	99/99	MAPEDEKTPGGLTPDEKADHHEDGTSTSTAASVKDDTAVSSSRSDEGPSRVMNHEIEALARQLTRASTTVGAELHAFCPQPGTRLDPGSPNFDARAWVKAFVKLDESEDGAAPPRSLGVAFRDLNVFGWGTGAEHQKSVVDYPLDLVKSLVDLLSPRRKRRVDILRNFEGVVEEGELLLVLGPPGSGCSTLLKTIAGETAGLEVDPQSYMNFRGIEESHMRTSFRGDVLYNAEVDTHLAHLTVGETLSFAASAHSRRHVPGGVTRAQADTMMRDVMMAIFGISHTVDTRVGDDFVRGVSGGERKRVSIAEAALTGAKLQCWDNTTRGLDSGNAINFCKTLRLQADLVGVAGAVAIYQAPQSAYDLFDRVTVLYEGRQIFFGKITEAKQYFESLGFECPD…
14	866127*	1435	G	B	Af AbcG1	56/70				393090	95/98	48689	99/99	MHQASESETENGSNNLEPMAELARSFSLTRTYSTLSAGVSPFLLQDARLDPKSPNFNPEFWVKAMLHAFSQDPEKFPRHTAGVSWRNLNVHGFGDPTDYQKDVLNVLWRSPLSALNWLANRKRKIQIINEFDGLVESGELLLVLGRPGSGVSTLLKTIAGHTHGLNMEDSSEFNYQGVPWDLMHSNFRGEVVYQAETDIHFPHLTVGETLLFAALARTPQNRVSNTSRRVYAEHLRDAVMAIFGISHTIDTKVGNDFVRGVSGGERKRVSIAEATLNQSAIQCWDNSTRGLDSETALGFVKTLRLATKLAGTSAIVALYQASQAAYDVFLLLYEGHQIYFGPRQEAKKYFVDMGYECPPRQTTADFLTSLTNPDERIVRPGFEGKVPRTSEEFADVWRM…
15	229558	1505	G	C	Af AtrI	65/79		114037	95/97	200763	97/98	103644*	99/99	MAQSQLQEDDAIQSASSNTGRPEVEELPRRHDSKSSGNDQSTSSNDGSGSNGSFPPDEVRHHKHPARPRLHKRQTTHVALDNADRNELVRIATALSRRYSVATGEPARVHTLVTEDENKPALDPTSSQFDIYEWLQNFVQTLRTQGITAKKTGVVWKNLNVSGTGAALQVQETVLSMLMAPLRMGELFSFGKKEPKHILRSFDGLVKSGELLIVLGRPGSGCSTLLKTLCGELHGLSIADTSTIHYNGIPQKIMKKEFKGEAIYNQEVDRHFPHLTVGQTLEFAASVRTPSHRIHGMSRNDFCKYISRVVMATYGLSHAADTKVGNDFIRGVSGGERKRVSIAEMILSGSPFSGWDNSTRGLDSATALKFVQALRMAADLGGVTTAVAIYQASQAIYDL…
16	885298*	1475	G	C	Af AtrI	68/80				441587	98/99	95029*	99/99	MTERRSSDSPTVDVEFAPIRSGVRTRTMSDASLSMATRLHSAQRDTMMIEEGDRQELQRIATSISQRRQSLAAVSSGIPDLTPDAQDPALDPTSKDFDLAQWLPHFMQQLQEGGVSLKAAGVAYKDLSVSGTGAALQLQQTLADVIQAPVRIGEHLSFGKKEPKRILNRFDGLLRGGELLIVLGRPGSGCSTLLKTITGELEGLGIGESSNIHYNGISQKDMMKEFKGETTYNQEVDKHFPHLTVGQTLEFAAACRMPSNRALLIGQSREESCTIATKIVMAVCGLSHTYNTKVGNDFIRGVSGGERKRVSIAEMILAQSPLAAWDNSTRGLDSATALKFAQTIRLAADYTGGAHAMAIYQASQAIYDLFDKAVVLYEGRQIYFGPAAEAKDYFERMGW…
										562163		73279
17	856997	1619	G	H1	Af AtrF	43/61		74010	93/96	503532*	96/98	92267*	99/99	MADERPTPRDEDIPGGFPVTPSVNSIDQLTPTGDTAHRLEAGISGRHGPATSGWGEPVAIGASAGGHLGTRQQPQTPNVHQYYDVIEGGQDEKTWHTYEQEESQKQAVRKDVHVSDSAAAVGMSRDENSSSSTILPRGFSTDEKRKETAVAGEPSPTDAPSSPDEPIFSPIKSQSNDPEKERPNLERKRTIRTEDDLFRVLSRRKTSASTPEEEQEEHEELNRLMSRIFGQARQKQSEGEKTRHSGVIFRRLTVRGVGLGASLQPTVGDFFLGLPRTLSKLFTQGPKAALAKPPVRDLISDFDGCVRPGELLLVLGRPGAGCSTFLKAFCNQRAGFEAVEGEVTYGGTDAGTMAKDFRGEIIYNPEDDLHYATLSVKRTLQFALQTRTPGKEDRLEGES…
18	855313	1470	G	H1	Af AtrF	40/57		114716	94/97	439905	98/99	35868*	99/99	MAERALEKAEEAIAANHHTEQADPAYRASMDTESTTHGPSTERRHSKAHHEGVSVEQAEAEFAELQREFTGVSRASRRKSVKSVDPEKDGADGSDQVSLFDLEAALRGGLDAEKEAGIRSKHIGAYWDGLTVKGYGGMSNFVPTFPDAFVGFFDVITPVIRLLGLGPKPTEVALLDKFRGVCKPGEMVLVLGKPGSGCTTFLKTIANQRYGYTGVEGEVLYGRWTNKEFDQYRGEAVYNAEDDIHHPTLTVEQTLGFALDTKMPAKRPGGMSKDEFKESVISMLLKMFNIEHTRKTVVGDHFVRGVSGGERKRVSIAEGMITNACILSWDNSTRGLDASTALDFVKSLRIQTNLYKTTTFVSLYQASENIYNLFDKVMVIDEGKQVYFGPAATARSYFE…
19	355199	1543	G	H1	Af AtrF	63/79		458907	94/96	177457	99/99	104100	99/99	MLGNTVDGDALRRTESSMQQQHPPQDDHRRNEAGSDASSSDVAPEGKWGERNQEDVHEQDAMHEFESLRHNLMSLHKTRTGESHVSKAHTTKSRTSHAASRIQSRRQQHAEDDDSVTDVEAGPNEDDVFELGEFMREGHFEKRSEDGSLKRVGVVYENLTVKGIGSTTSFVRTVPDAILGTFGPDLYRLVSQFIPAFRFGQPPTRTLINDFTGCVRDGEMMLVLGRPGAGCSTFLKAISNNRESFAAVEGDVSYSGIPADEQKKLYRGEVNYNGEDDIHFATLSVWKTLAFALMNKTKRKEKADIPVIVDALMKMFGISHTKNTVVGDDFTRGVSGGERKRVSIAETLASKSTVMAWDNSTRGLDASTALDYARSLRIMTDISNRTTLVTLYQAGEGIY…
20	283630	1406	G	H2	Af AtrF	41/59		385950	94/97	509767	80/82	67597*	99/99	MDSNDSDSQTVYDKTPMNELENKDSSDWALKPKVAAFKERDRSSGFPDRELGVTWQKLNVEVVTADAAIHENVVSQFNIPKLVKESRHKPPLKTILDNSHGCVKPGEMLLVLGRPGSGCTTLLNMIANHRRGYASVSGDVHYGSMTAEEAKTYRGQIVMNTEEELFFPSLTVGQTMDFATRLKVPFQLPDGVTSAEEMRVETRDFLLQSMGIEHTHDTKVGNAFIRGVSGGERKRVSIIETLTTRGSVFCWDNSTRGLDASTALEYTKAIRAMTDVLGLASIVTLYQAGNGIYDLFDKVLVLDEGKEVYYGPLKEARPFMESMGFICQHGANVADYLTGVTVPTERDVRPEFENRFPRNADMLRVEYEKSPIYERMIAEYDYPTTDAAKERTRLFKEGV…
21	892304	1394	G	H2	Af AtrF	40/58				404680	96/97	54624	100/100	MDDEAEKTPNDRNTTAWHLAPELQAMRDRDEQGGNKPRKLGVSWQNLTVKGIGSDATFNENVVSQLYPFHKGRKDAPMKTIIDNSHGCVKPGEMLLVLGRPGSGCTTLLSVLANNRRGYEEVTGDVNFGSMSAEEAKAYRGQIIMNTEEEIFFPTLTVEATIDFAARMKVPFHLPPGIKTHEEYAQFSKDFLLRSVGISHTAHTKVGDAFIRGVSGGERKRVSVLECLTTRASVFCWDNSTRGLDASTALEWIKAIRAMTDILGLTTIVTLYQAGNGIYEHFDKVLVLDEGKQIFYGPRGDAVPFMEGLGFMRDSGSNRGDFLTGVTVPTERIIAPGYEHMFPRTVDEVLGAYDLSPIKPKMLDECQSYPTSDEAVQNTAVFKEMVAREKHRGVLKGSP…
22	939193	1377	G	H2	Af AtrF	40/59				555991	92/95	35089	99/99	MAYGNPSSPLAPTTATQEPRRDNTLPPRQLGITWKNLSVQVDSSDAAVHENVLSQLNPIKTLHRLRRGPARRTILDNSHGCVKPGEMLLVLGRPGSGCSTLLNVLANQRNGYASVSGDVHYGSMDATEAKRYRGQIILSSEDEIFFPSLTVGQTMDFAAHLKSSDRRASTKSPSENSSHSLLRALGIDHTTTTKIGNEYIRGVSGGERRRVSIAECLTTQGSIYCWDNSTRGLDASTALEYIKTIRDLTDRSGLSSIMTLYQAGNDIYHLFDKVLILEQGQQIFYGPTKEARPFMEGLGFQCREGTNVADFLTGITIETERIIRPGFELSFPRSAEAIREKYEESKIYSQTTAEYEYPSTTEARVWTRQFQATIQGEKSSRLPEKSPLTVGFLSQVRAC…
23	593778	1391	G	H2	Af AtrF	40/58				524554*	98/98	48703	99/99	MADTPNDNGTLAETPNESFVRDRDAHFGSSSDTDVEVENVDEERGKDHIQKRLTLTFQDVTVRVTAPDEALGETLWSRVDPRQLAGLFKGNNRPMRTILNEVSGQVNPGEMLLVLGRPGSGCTSLLRVLSNHREAFQEVTGHTKYGNMDHNQAKKYRQQIVFNTEDDIHFPTLTVNQTMKFALRNKVPRERPEHVEKKHHFVQDMRNHILDSLGIGHTQKTLVGNEFIRGVSGGERKRVSLAEVMASQSPLQFWDQPTRGLDSKTALEFVETLRRDADRNGKSVVLTTYQAGNGIFDAFDKVLVLAEGRVIYYGLRTAAKSYFEEMGFVCPRGANIADFLTSVTVMTEREIAPGFEGRVPTTAEEFEAVYKRSEVCQVMARLVQSPENMDDQVEDLKMA…
24	830562	643	G other		Sc YDR061W	29/46		423562	96/97	474937	98/98	33884	99/99	MRPLPTRPPIIRIANGTFYRHHPNVASSRPNPPLFSDLSFELASASSKPRNWCIVGPSLSGKTTFLQALRGRFLCDPPAARSYPYLSTDAVSNRLRTPQKAIQYVGFDAEQGGGSLGGNVATSAYLSARYESRREITDFSLRDFLLGNTELNPMKENLDDDASISQDLLARVVKDLKLDHLLDLPVSFLSNGQGRRARIARALLTKPEVLLLDEPFMGLDPPTVTGLSPLLQSLAEKASPRLVLSARPQDPVPEWVTDLVYLRTDCQVGSMGPKEEVLDGLKKYIQGVRKGGLVEDEKLPLHSLVDIGRVLPSSASTEGSGQLEHASYKELEPVNPNAEPLVEMDGCRVQYQGKVALGNWTQQTTDGSKDGLIWTVRRGERWGVFGPNGSGKTTIVSLL…
25	839503	287	G other		Sc CAF16	44/62		90849	97/97	260532	98/98	101582	99/99	MTVPPKPPRIQVNDLSYTFPDYSTGIKNITLDLPPRSRTLLIGANGAGKTTLLRLLAGKRLSPSNTISICGVDPFKESLEGVTYLGLEWVLNPIVRNDIGVNELLRSVGGDAYPERRDELVAMLDVDTNWRMHAVSDGERRRVQLAMGLVRPWTILLLDEITVDLDVLSRAEFLGWLKRETEIRECTIVYATHILDNLAGWPSHLVHMHLGTVKEWDEADKMLSAIDGTVGASGNSRLGELVLGWLRDDRKERGPRSHMKRAPEGKTYGFGGIQIGGYGDESKQREV
	* Indicate manually corrected sequence
	** Homologs are of A. fumigatus (Af) PDR transporters that have been experimentally verified. Otherwise, either S. cerevisiae (Sc) or C. albicans (Ca) homologs are used.
	*** S cerevisiae ADP1 homology only found for the ~250 residues of the NBD
	**** FSSC5_441800, FSSC11_841631 and Nhae_83034 orthologs possibly evolved new functions and FSSC10 lost that ortholog completely.
	Genome info can be found here: https://mycocosm.jgi.doe.gov/FusspF11_1/FusspF11_1.home.html
	Pseudogene?	Attempts to correct the intron-exon boundaries of 509767 have been made but it contain a lot of stop codons. Coding sequence alignment with FSSC11 and Nhae showed that it has many missing nucleotides. Thus, most likely a pseudogene in FSSC5.

## Sheet: Nhae
Nectria haematococca mpVI 77-13-14 ABCG proteins							24 G, 2 O
No.	JGI Protein ID	Length	ABC Family	PDR cluster	Homologs**	% id/ho	remarks	FSSC10 orth	% id/ho	FSSC5 orth	% id/ho	FSSC11 orth	% id/ho	Protein sequence
1	95486	616	G		Ca orf19.3120	50/70		438090	95/96	396048	97/98	887539	99/99	MDLEERPVAEKHLLNTTVKNLTWRGVTVTVKDRETKEPKAIVDNVEGVVEAGEICALMGPSGCGKTTLLNVLARRPTNASDVEAEVLVNGSRLSRAAFREVSCFVEQEDALIGSLTVRETLEFSSRLASTSSLPKRERLMRIDSLLESFGLVGQANTLIGTPIRKGISGGQKRRVGVASQLITSPKLLFLDEPTSGLDSAASCEVVRYLRAVAKRNNLVVVCSIHQPSTSTFNLFDKLLLLSGGKTHYFGPVADVATYYAEAGAALPQYVNPAEHLLELVNIDFAQDREEAARKLDKLHAAWQSSRQASELSSAITTAESVGGNLSIEAVEKRPSMPSLTLTLLHRSFVKSYRDVVAYGIRIAMYLGLAIMMGTVWVRLDADQESIQPFINALFFGSAF…
2	123072	1077	G	ADP1	Sc ADP1	43/60		405642	95/97	40213	98/98	746138	100/100	MASSGLRSLLLGAVAILPGLVMGSYNTSYSQTDILRAQMALMGDRPDGCPPCFNCLLPAHTCAQYAGCNEFNGKCDCPEGFGGDDCLQPLCGSLARGKDRPMRSGGSCKCDEGWTGINCNVCTDNKACNALMENGEGGVCYQNGEVVNHNYQICDVTNEKITSLLGKQRPEVTFTCTQEDKTCDFQFWVDAIESFYCHLEECDSSADWQEAKNTTSYKCNKIKCSCVPDRMLCGKDGSIDLTDFLDQSIKGPGRFECTQKNGGIHDCAFKEPEMDALILALIGDSSIFLGCHAGECLYKTEVPGYKRPVKKINTPLIAGVIAGCSLFLVAVIVLTWYLSRRRLNYGAIRLEDSDDESTKLMADHKPASLYFENVAYALNGKQILTGIQGICKPGEVTAI…
3	90974	1012	G	ADP1	Sc ADP1	37/60***		161596	93/96	12531	98/98	441883	99/99	MALERWGIDPAKVPQQPFLPIVRPEGPSFLDTTACLCALRPLPGADQLTGDGWRFERDEAAWQCIGNQTQVVYNATTGKWFKSKNGKGSIDDLPIYDASNPPKTGEQLTWDTRTRTLKPLEDNKRLSVYDRDCTGKNQSSFSTSFYRSYQQLLNDQLPIDAAPCWRPGALPLQLQSVESWTKDGCKEGFLCMNNTINSLPQSCPPNEMCTVGRLSQMTCSYNGENIGMGPFEPIVCQQGYYCPLEDEGKKKIPCPKGSYCQPGASKPTPCASGSLCPEGSSFERFMVPLVVLIIVDVLLVIGMFFLIFRQRWHSTSKAHAGTLKRHKTMRAVRATITGYKELPEGQDNEMAPMNLSYSPYAPYSPYDMPHREGRPGHGFEAALARDSTDSSDQQHKEAE…
4	68948*	1347	G	F	Sc YOL075C	39/59		237542	92/94	57426	96/96	535763	97/96	MPHHDPSNAVDIEKMDRASSLDTSIEPSNQQRDSRRFSLSGAGNISLDDVQAVRVQLRDLAVSVDTAPSWVEPATYPQLFANKFNTSPKMKSLLHSVNADIQPGTLTAIIGGSGSGKTTLLNTVAERVMSPRLSQDGVATFNDQVGVHSVRHAYVMQQDILLPTLTVRETLKYSADLRLPPSTTAEQRTRVVEEVILELGLKECANTRIGNSQHHGCSGGEKRRTSIGVQLLANPSVLFLDEPTTGLDATSAYQLVRTLKKLAQKGRTIITTIHQPRSEIWDLFDDLIVLTKGSPVYSGPVKDSVPWFGDLGYQLPPFVNPAEFIIDIAAVDNRTPELEQETTARVEQLKTAWNQESAKQFTPLDTSIDVRHRKRNKRAEKHAGFARQLTVLTDRTLKV…
5	40524	1315	G	F	Sc YOL075C	35/56		475788	84/91	579670	89/94	947442	98/99	MIVGQAPDGSQPVTTDTPKDESFHLAESGQKPLPTVSIRGVFSNRVEPVNVQVRHLGVELTTETVWSKLPRRITSRPDRQPPKEILRDISADFQPRSLTAIIGASGSGKTTLLDALSDRLASQARISQGTTTFNGHHRVHNVRHAYVTQQDVLLPTLTVRETLRYAADLRLPSSVTALKRCELVEDVIKELGLQKCANTRIGNSRKRGCSGGERRRVSIGVQLLANPSLLFLDEPTTGLDAANAFQLVATLQDMAQKGRTIIMTIHQPRSEIWSLLDNLLVLASGGLVFSGPISEALPWFETKGSRKPPFTNPADFVIDISSIDYRSPQLEEESTTHISALKSAWLVESQGRFPQLVSAGCPLLESPSQRNTGQHRSQLQQLCVLTKRTIRVTYRDPLG…
6	35467	1512	G	B	Af AbcG1	62/75		384828	95/97	417245	98/99	915462	100/100	MSAVYGINANNDATAARQGVPEAAHPAHAADEKPKAGSVTDAGTEDLINEKPSSSPADTLGKDDDDDDSEMERRTSIVQALARSYSHASAAQFPGQSPFQAGENSPLNPNSENFSAREWAKSIVELVNQDGHAFRHAGVCFQNLNVYGFGEASDYQGDVANVWLSAGSLFSRMTGSGRSRIDILRGFDGVVRNGEMLVVLGPPGAGCSTTLKTIAGELNGIYVDDGSYFNYQGMTAKEMHSHHRGEAIYTAEVDVHFPQLSVGDTLTFAARARQPRQLPQGLNRNDFADHLRDVVMAMFGISHTVNTRVGNEYIRGVSGGERKRVTISEAALSGAPLQCWDNSTRGLDSANAIEFCKTLRLQTELFGSTAVVSIYQSPQSAYDLFDKATVLYEGRQIFF…
7	56589	1488	G	B	Af AbcG1	61/73						899989	95/96	MAATLVTSDSQVDVAQSSASTRQNGEESAVDTNGGDEADDPEQERRNSIVQSLARAYTSQSHASGGTYPPGSVFLAQQDPDSPLNPQSPKFKARAWAKEIVRMMAGNGSSFRTSGICYQNLNVFGFGTGMDYQKDVANVWLEVAGLARKVFGYGKNRIDILRNFDGVLNNGEMLVVLGPPGSGCSTFLKAVSGETNGIYVDDQAYLNYQGLGPKEMFTAHRGEAIYTAEVDVHFPMLTVGETLTFASRARLPRQLPEGVTASTYTDHLRDVVMAMFGISHTKDTRVGNEYVRGVSGGERKRVTLSEAALSGAPLQCWDNSTRGLDSANAIEFCKTLRLQTELFRTTCAVSIYQAPQAAYDLFDKVVVIYEGRQIFFGPIDTAKQYFIDLGYECATRQTT…
8	82055	1500	G	B	Af AbcG1	63/76				444382	98/98	883075	99/99	MASNSPEGTTSPLGDTNLDPTVTQPTNPETHSNMGTDSTINVSALKDTSTGPEARKETDTPVQTSTEDEDEDSELERRHSIVRDLARQYTHQSQMSSVSGNPFLMEDEESPLNPRSEKFKALTWAKSVVKLLHDNGLSSRKAGVCYQNLNVFGYGQPTDYQKDVANIWFEAANWPRQLMGYGKTRIDIVRDFDGIVRNGEMLVVLGPPGAGCSTFLKTISGETSGIYVNDDAYFNYRGITAEEMHVQHRGEAIYTAEVDVHFPQLSVGDTLDFAAHARAPRNVPAGIDKETFVGHLRDVVMAMYGITHTVNTRVGNEYVRGVSGGERKRVTIAEASLSGAPLQCWDNSTRGLDSANAVEFCKTLRLQTELFDTAALVSIYQAPQAAYDVFDKALVLYEG…
9	63187*	1508	G	B	Af AbcG1	60/74	ABC1 ; % id/ho = 80/88 to both FcABC1 and FgABC3	395634	92/95	537642*	97/98	207192	100/100	MPASPNPSPAPGEAPMGAPGSVHGSHDTVVDMEGIASTAHFTEKPKNASPNEKSSSSSSDDDEDEENLNEMERRHSIVRDLARQYTQTSMQNFQGDGAALFAADDKDSPLNPQSEKFNARAWAKAVAKTMAEHGSGFRQSGLCFQDMNVFGYGAETDYQKDVGNVWLGIPSAITNLASPNRGKRRIDILRGFDGVVKAGEMVVVLGPPGSGCSTFLKTISGETNGIYVDDKTYFNYQGVPADEMHNHHSGEAIYTAEVDVHFPMLSVGDTLTFASRARCPQNLPPGVAHNQYSDHFRDVVMAMYGISHTINTRVGDNYIRGVSGGERKRVTIAEATLSNAPFQCWDNSTRGLDSANAIEFCKTLRLQSELFGQTCAVSIYQAPQSAYDLFDKALVLYEG…
10	34427*	1483	G	B	Af AbcG1	58/73	ABC2			435805*	95/97	828877	99/99	MMPKPLEKLPFADVGNFPLPGTASTLSGSTSPNDPEKLPRTSTDRDPDTGSINMNQRHSIVQELACQYTKQSAISVDDSSSIFASTDPNSPLNPRGDKFNAQTWAKTIAKAANDRGQGFRRVGLCFQNVNVFGYGTPTDFQKDVGNVWLALPAMTRRLFSKTAGQTRIDILRQFDGLIRPGEMCVVLGPPGSGCSTFLKTISGETNGIYINKENAYFNYQGIPADEMHTAHRGDAIYTAEVDVHFPQMTVGETLTFASRARCPRDLPEGVTRNQYCEHYRDVVMAMYGISHTVNTKVGNDFERGVSGGERKRVTIAEATLSNAPFQCWDNSTRGLDSGNAIEFCKTLRLQSELFGQTCAVSIYQAPQSAYDLFDKATVLYEGRQIYFGPASKAKEYFIN…
11	31707*	1476	G	B	Af AbcG1	56/71		435252*	94/97	476858	98/98	777007	99/99	MGSGAQLEHGIGPMNSPIRASHDDSTSACTEVCNEKTNSDTETEDLEENINEEMLELARRLTTQSQAAPGTLFPQLDGPLNPKSPDFNAKKWAKAFYELRTDTSAGNPPRTTGVAFRNLNVFGFGTDTDFQKSVGNIFLEAGTIAKKLLHDKQRRVDILQDLEGLLHSGEMLAVLGPPGSGCSTFLKTIAGDTHGFHIDDGSEINYSGIRPEEMRSAFRGESIYTAEVDHHFAHLTVGDTLYFAARARCPKNIPEGITRHEYAEHLRDVTMAMFGISHTKNTRVGDDFVRGVSGGERKRVTIAEAALSYSPLQCWDNSTRGLDSANALEFCRTLRTQADVIGCTSAVAIYQASQDAYDVFDKVLVLYQGRQIFFGKTSEAKTYFEGLGFICPEQQTTAD…
12	83034****	1473	G	B	Af AbcG1	57/72				441800	96/97	841631	99/99	MTSEKPPGLGADTPPPTTDKRPSSFNTSITDVANSNNYDEGEEHVHDEVLQLARRLTTQSQHGGGLPPLFPLHQEGPLDPNSPQFNAKQWAKAFFKARTQSLEGNPPKTTGVAFKNLNVYGFGSDTDFQKTVGNVLLEAGTMVKKLFHSKLLRGKEQRVDILHDLEGVVHSGEMLCVLGPPGSGCSTFLKTIAGDTHGFHIEESSCLNYQGIHPDQIKTAFRGEAIYTAEVDHHFPQLSVGETLAFAAAARCPKTIPSGVTRDEYIEHLRDVTMAMFGISHTKNTRVGNDFIRGVSGGERKRVTIAEASLSYSPLQCWDNSTRGLDSANAVEFCRTLRTQSDVMGCTSCVAIYQAPQDAYDVFEKVLVLYKGRQIFFGKADRAKGYFEELGFVCSEQQT…
13	37125*	1483	G	B	Af AbcG1	55/70		477227	94/96	538527	96/98	902948	99/99	MAPEDEKTPGGLTPDEKADHHEDGTSTSTAASVKDDTAVSSSHSDEGPSRVMNHEIEALARQLTRASTTVGAELHAFCPQPGTRLDPGSPNFDARAWVKAFVKLDESEDGAAPPRSLGVAFRDLNVFGWGTGAEHQKSVVDYPLDLVKSLVDLLSPRRKRRVDILRNFEGVVEEGELLLVLGPPGSGCSTLLKTIAGETAGLEVDPQSYMNFRGIEESHMRTSFRGDVLYNAEVDTHLAHLTVGETLSFAASAHSRRHVPGGVTRAQADTMMRDVMMAIFGISHTVDTRVGDDFVRGVSGGERKRVSIAEAALTGAKLQCWDNTTRGLDSGNAINFCKTLRLQADLVGVAGAVAIYQAPQSAYDLFDRVTVLYEGRQIFFGKITEAKQYFESLGFECPD…
14	48689*	1434	G	B	Af AbcG1	56/71				393090	96/98	866127	99/99	MHQASESETENGNNTEPMAQIARSFSLTRTYSTLSAGVSPFLLQDTRLDPKSPNFHPEFWVKAMLHAFSQDPEKFPRHTAGVSWRNLNVHGFGDPTDYQKDVLNVLWRSPLSALNWLANRKRKIQIINEFDGLVESGELLLVLGRPGSGVSTLLKTIAGHTHGLNMEDTSEFNYQGVPWDLMHSNFRGEVVYQAETDIHFPHLTVGETLLFAALARTPQNRVSNTSRRVYAEHLRDAVMAIFGISHTIDTKVGDDFVRGVSGGERKRVSIAEATLNQSAIQCWDNSTRGLDSETALGFVKTLRLGTKLGGTSAIVALYQASQAAYDVFLLLYEGHQIYFGPREEAKKYFVDMGYECPPRQTTADFLTSLTNPDERIVRPGFEGKVPRTSEEFADVWRMS…
15	103644*	1505	G	C	Af AtrI	65/79		114037	95/97	200763	97/98	229558	99/99	MAQSQLQEDDAIQSASSNTGRPEVEELPRRHDSKSSGNDQSTSSNDGSGSNGSFPPDEVRHHKHPARPRLHKRQTTHVALDNADRNELVRIATALSRRYSVATGEPARVHTLVTEDENKPALDPTSSQFDIYEWLQNFVQTLRTQGITAKKTGVVWKNLNVSGTGAALQVQETVLSMLMAPLRMGELFSFGKKEPKHILRSFDGLVKSGELLIVLGRPGSGCSTLLKTLCGELHGLSIADTSTIHYNGIPQKIMKKEFKGEAIYNQEVDRHFPHLTVGQTLEFAASVRTPSHRIHGMSRNDFCKYISRVVMATYGLSHAADTKVGNDFIRGVSGGERKRVSIAEMILSGSPFSGWDNSTRGLDSATALKFVQALRMAADLGGVTTAVAIYQASQAIYDL…
16	95029*	1475	G	C	Af AtrI	68/80				441587	98/99	885298*	99/99	MTERRSSDSPTVDVEFAPIRSGVRTRTMSDASLSMATRLHSAQRDTMMIEEGDRQELQRIATSISQRRQSLAAVSSGIPDLTPDAQDPALDPTSKDFDLAQWLPHFMQQLQEGGVSLKAAGVAYKDLSVSGTGAALQLQQTLADVIQAPMRIGEHLSFGKKEPKRILNQFDGLLRGGELLIVLGRPGSGCSTLLKTITGELEGLGIGESSNIHYNGISQKDMMKEFKGETTYNQEVDKHFPHLTVGQTLEFAAACRMPSNRALLIGQSREESCTIATKIVMAVCGLSHTYNTKVGNDFIRGVSGGERKRVSIAEMILAQSPLAAWDNSTRGLDSATALKFAQTIRLAADYTRGAHAMAIYQASQAIYDLFDKAVVLYEGRQIYFGPAAEAKDYFERMGW…
17	73279	1459	G	C	Af AtrI	53/68				562163	99/99			MSEPGRAGSHCTSTSRDPIKSLQHTVSDGTHRTQGPEKSRDAILSKLGIFDQTVDPSSPSFDFERWSHTLVNLRNELGLPTPPRSGFAFRRLTVHGSGPAVEQQDTVWTLLTSPFNFRAWFRPKHTKTILQGLDGVVQKGELLLVLGRPGSGCTTFLKTITGEMRSLELDSAAVLHYTGIPHRIMAKHFKGELIYNQEVDEHLPYLTVGQTLEFAAAMRTPRARLPRITRKDRIKHVVEVMLTVFGLSHTRNTIVGNDYVRGVSGGERKRVSIAETALSEAAISAWDNSTRGLDAESALHFVCRLRTLSDLTQSANAAAIYQSSQAIVDLFDKILVLYEGRGIYFGRAASASEYFERMGWQRHARQTSGDFLTAITNPAQRIAKEGHENLVPRTPEEFE…
18	92267*	1619	G	H1	Af AtrF	43/61		74010	93/96	503532*	96/98	856997	99/99	MADERPTPRDEDIPGGFPVTPSVNSIDQLTPTGDTAHRLEAGISGRHGPATSGWGEPVAIGASAGGYLGTRQQPQTPNVHQYYDVIEGGQDEKTWHTHEQEESQKQAVRKDVHVSDSAAAVGMSRDENSSSSTILPRGVSTDEKRKETAVAGEPSPTDAPSSPDEPIFSPIKSQSNDPEKERPNLERKRTIRTEDDLFRVLSRRKTSASTPEEEQEEHEELNRLMSRIFGQARQKQSEGEKTRHSGVIFRRLTVRGVGLGASLQPTVGDLFLGLPRTLSKLFTQGPKAALAKPPVRDLISDFDGCVRPGELLLVLGRPGAGCSTFLKAFCNQRAGFEAVEGEVTYGGTDAGTMAKDFRGEIIYNPEDDLHYATLSVKRTLQFALQTRTPGKEDRLEGES…
19	35868*	1470	G	H1	Af AtrF	40/57		114716	94/97	439905	98/99	855313	99/99	MAERALEKAEEAIAANHHTEQADPAYRASMDTESTTHGPGTERRHSKAHHEGVSVEQAEAEFAELQREFTGVSRASRRKSVKSVDPEKDGADGSDQVSLFDLEAALRGGLDAEKEAGIRSKHIGAYWDGLTVKGYGGMSNFVPTFPDAFVGFFDVITPVIRLLGLGPKPTEVALLDKFRGVCKPGEMVLVLGKPGSGCTTFLKTIANQRYGYTGVEGEVLYGRWTNKEFDQYRGEAVYNAEDDIHHPTLTVEQTLGFALDTKMPAKRPGNMSKDEFKESVISMLLKMFNIEHTRKTVVGDHFVRGVSGGERKRVSIAEGMITNACILSWDNSTRGLDASTALDFVKSLRIQTNLYKTTTFVSLYQASENIYNLFDKVMVIDEGKQVYFGPAATARSYFE…
20	104100	1543	G	H1	Af AtrF	64/80		458907	94/96	177457	99/99	355199	99/99	MLGNTVDGDALRRTESSMQQQHPPQDDHRRNEAGSDASSSDVAPEGKWGERNQEDVHEQDAMHEFESLRHNLMSLHKTRTGESHVSKAHTTKSRTSHAASRIQSRRQQRAEDDDSVTDVEAGPNEDDVFELGEFMREGHFEKRSEDGSLKRVGVVYENLTVKGIGSTTSFVRTVPDAILGTFGPDLYRLVSQFIPAFRFGQPPTRTLINDFTGCVRDGEMMLVLGRPGAGCSTFLKAISNNRESFAAVEGDVSYSGIPADEQKKLYRGEVNYNGEDDIHFATLSVWKTLAFALMNKTKRKEKADIPVIVDALMKMFGISHTKNTVVGDDFTRGVSGGERKRVSIAETLASKSTVMAWDNSTRGLDASTALDYARSLRIMTDISNRTTLVTLYQAGEGIY…
21	67597*	1406	G	H2	Af AtrF	41/59		385950	94/97	509767	80/82	283630	99/99	MDSNDSDSQTVYDKTPMNELENKDSSDWALKPKVAAFKERDRSSGFPDRELGVTWQKLNVEVVTADAAIHENVVSQFNIPKLVKESRHKPPLKTILDNSHGCVKPGEMLLVLGRPGSGCTTLLNMIANHRRGYASVSGDVHYGSMTAEEAKTYRGQIVMNTEEELFFPSLTVGQTMDFATRLKVPFQLPDGVTSAEEMRVETRDFLLQSMGIEHTHDTKVGNAFIRGVSGGERKRVSIIETLTTRGSVFCWDNSTRGLDASTALEYTKAIRAMTDVLGLASIVTLYQAGNGIYDLFDKVLVLDEGKEVYYGPLKEARPFMESMGFICQHGANVADYLTGVTVPTERDVRPEFENRFPRNADMLRVEYEKSPIYERMIAEYDYPTTDAAKERTRLFKEGV…
22	54624	1394	G	H2	Af AtrF	40/58				404680	96/97	892304	100/100	MDDEAEKTPNDRNTTAWHLAPELQAMRDRDEQGGNKPRKLGVSWQNLTVKGIGSDATFNENVVSQLYPFHKGRKDAPMKTIIDNSHGCVKPGEMLLVLGRPGSGCTTLLSVLANNRRGYEEVTGDVNFGSMSAEEAKAYRGQIIMNTEEEIFFPTLTVEATIDFAARMKVPFHLPPGIKTHEEYAQFSKDFLLRSVGISHTAHTKVGDAFIRGVSGGERKRVSVLECLTTRASVFCWDNSTRGLDASTALEWIKAIRAMTDILGLTTIVTLYQAGNGIYEHFDKVLVLDEGKQIFYGPRGDAVPFMEGLGFMRDSGSNRGDFLTGVTVPTERIIAPGYEHMFPRTVDEVLGAYDLSPIKPKMLDECQSYPTSDEAVQNTAVFKEMVAREKHRGVLKGSP…
23	35089	1377	G	H2	Af AtrF	40/59				555991	92/95	939193	99/99	MAYGNPSSPLAPTTATQEPRRDNTLPPRQLGITWKNLSVQVASSDAAVHENVLSQLNPIKTLHRLRRRPAKRTILDNSHGCVKPGEMLLVLGRPGSGCSTLLNVLANQRNGYASVSGDVHYGSMDATEAKRYRGQIILSSEDEIFFPSLTVGQTMDFAAHLKSSDRRASTKSPSENSSHSLLRALGIDHTTTTKIGNEYIRGVSGGERRRVSIAECLTTQGSIYCWDNSTRGLDASTALEYIKTIRDLTDRSGLSSIMTLYQAGNDIYHLFDKVLILEQGQQIFYGPTKEARPFMEGLGFQCRESTNVADFLTGITIETERIIRPGFELSFPRSAEAIREKYEESKIYSQTTAEYEYPSTTEARVWTRQFQATIQGEKSSRLPEKSPLTVGFLSQVRAC…
24	48703	1391	G	H2	Af AtrF	40/58				524554*	98/98	593778	99/99	MADTPNDNGTLAETPNESFVRDRDAHFGSSSDTDVEVENVDEERGKDHIQKRLTLTFQDVTVRVTAPDEALGETLWSRVDPRQLAGLFKGNNRPMRTILNEVSGQVNPGEMLLVLGRPGSGCTSLLRVLSNHREAFQEVTGHTKYGNMNHNQAKKYRQQIVFNTEDDIHFPTLTVNQTMKFALRNKVPRERPEHVEKKHHFVQDMRNHILDSLGIGHTQKTLVGNEFIRGVSGGERKRVSLAEVMASQSPLQFWDQPTRGLDSKTALEFVETLRRDADRNGKSVVLTTYQAGNGIFDAFDKVLVLAEGRVIYYGLRAAAKSYFEEMGFVCPRGANIADFLTSVTVMTEREIAPGFESRVPTTAEEFEAAYKRSEVCQLMARLVQSPENMDDQVEDLKMA…
25	33884	643	G other		Sc YDR061W	29/46		423562	95/96	474937	98/98	830562	99/99	MRPLPTRPPIIRIANGTFYRHHPNVASSRPNPPLFSDLTFELASASSKPRNWCIVGPSLSGKTTFLQALRGGFLCDPPAARSYPYLSTDAVPNRLRTPQKAIQYVGFDAEQGGGSLGGNVATSAYLSARYESRREITDFSLRDFLLGNTELNPMKENLDDDASISQDLLARVVKDLKLDHLLDLPVSFLSNGQGRRARIARALLTKPEVLLLDEPFMGLDPPTVTGLSPLLQSLAEKASPRLVLSARPQDPVPEWVTDLVYLRTDCQVGSMGPKEEVLDGLKKYIQGVRKGGLVEDEKLPLHSLVDIGRVLPSSASTEGSGHLEHASYKELEPVNPNAEPLVEMDGCRVQYQGKVALGNWTQQTTDGSKDGLIWTVRRGERWGVFGPNGSGKTTIVSLL…
26	101582	287	G other		Sc CAF16	44/62		90849	97/97	260532	99/99	839503	99/99	MTVPPKPPRIQVNDLSYTFPDYSTGIKNITLDLPPRSRTLLIGANGAGKTTLLRLLAGKRLSPSNTISICGVDPFKESLEGVTYLGLEWVLNPIVRNDIGVNELLRSVGGDAYPERRDELVAMLDVDTNWRMHAVSDGERRRVQLAMGLVRPWTILLLDEITVDLDVLSRAEFLGWLKRETEIRECTIVYATHILDNLAGWPSHLVHMHLGTVKEWDEADKMLSTIDGTVGASGNSRLGELVLGWLRDDRKERGPRSHMKRAPEGKTYGFGGIQIGGYGDESKQREV
	* Indicate manually corrected sequence
	** Homologs are of A. fumigatus (Af) PDR transporters that have been experimentally verified. Otherwise, either S. cerevisiae (Sc) or C. albicans (Ca) homologs are used.
	*** S cerevisiae ADP1 homology only found for the ~250 residues of the NBD
	**** FSSC5_441800, FSSC11_841631 and Nhae_83034 orthologs possibly evolved new functions and FSSC10 lost that ortholog completely.
	Genome info can be found here: https://mycocosm.jgi.doe.gov/Necha2/Necha2.info.html
	Pseudogene?	Attempts to correct the intron-exon boundaries of 509767 have been made but it contain a lot of stop codons. Coding sequence alignment with FSSC11 and Nhae showed that it has many missing nucleotides. Thus, most likely a pseudogene in FSSC5.
